# Supplementary material for: Efficient Pseudotyping of Different Retroviral Vectors Using a Novel, Codon-Optimized Gene for Chimeric GALV Envelope
Source: Viruses. 2021 Jul 27;13(8):1471. doi: 10.3390/v13081471 (PMC8402753; doi:10.3390/v13081471)
Supplement: Supplementary file 1 [file viruses-13-01471-s001.zip]

Archive with 1 entries (1 files):
- viruses-1268938-supplementary.pdf
